# Supplementary material for: Designing Novel Compound Candidates Against SARS-CoV-2 Using Generative Deep Neural Networks and Cheminformatics
Source: Int J Mol Sci. 2025 Dec 13;26(24):12017. doi: 10.3390/ijms262412017 (PMC12732431; doi:10.3390/ijms262412017)
Supplement: Supplementary file 1 [file ijms-26-12017-s001.zip]

Archive with 1 entries (1 files):
- ijms-3956460-supplementary.pdf
